# Supplementary material for: Comparison of the Belgian Rheumatoid Arthritis Disability Assessment and Health Assessment Questionnaires as Tools to Predict the Need for Support Measures in Patients with Rheumatoid Arthritis
Source: PLoS One. 2016 Jan 22;11(1):e0146688. doi: 10.1371/journal.pone.0146688 (PMC4723361; doi:10.1371/journal.pone.0146688)
Supplement: S1 File — Data file containing all reported parameters for all patients included in the study. Variable names, descriptions and datatypes are inlcuded on a separate sheet. (XLSX) [file pone.0146688.s001.xlsx]

## Sheet: Data
RecordNr	Analysis	Gender	Age	VAS	DAS_NrTender	DAS_NrSwollen	DAS28	ESR	CRP	RF	antiCCP	Erosions	Visit_Drugchange	Visit_infiltration	DiseaseDuration	TrBiol	TrDMARD	TrCortico	TrDMARDnoBiol	BR_Sc2A	BR_Sc2B	BR_Sc2A_Dbl1_6	BR_Sc2B_Dbl1_6	HAQ_DI	VR1b	VR2b	VR3b	VR4b	VR5b	VR6b	VR7b	VR8b	VR9b	BenefitCount	Benefit1Certainly
1	Included	Female	62	32	1	0	3.23	24		Positive	Positive	Positive	No	Yes		No	Yes	No	Yes	1.33333	1.33333	1	1	0.5	No		No	No	No	No	Yes	No	Yes	2	No
2	Excluded	Male	62	1	0	0	2.58	39		Positive	Positive	Positive	No	No		Yes	Yes	Yes	No						Yes		Yes	No	No	No	Yes	No	Yes	4	No
3	Included	Female	38	75	4	0	4.68	36		Positive	Positive	Negative	Yes	No		Yes	Yes	No	No	9.33333	4.66667	9.625	4.875	1.625	Yes		Yes	No	No	No	Yes	No	Yes	4	No
4	Included	Female	49	72	3	0	4.51	37		Positive	Positive	Positive	No	No		Yes	Yes	No	No	3	2.5	3.125	2.5	0.875	Yes		Yes	No	No	No	Yes	No	Yes	4	No
5	Excluded	Female	74	28	1	0	2.08	5		Positive	Negative	Negative	No	No		No	Yes	No	Yes	5.5	5.16667	5.875	5.375			No	No	No	No	No	No	No	No	0	No
6	Included	Female	72	15	0	0	0.98	3		Positive	Positive	Negative	No	No		No	Yes	Yes	Yes	0	0	0	0	0		No	No	No	No	No	No	No	No	0	No
7	Included	Female	57	28	0	0	2.24	14		Negative	Negative	Negative	No	No		No	Yes	No	Yes	5.66667	5.66667	5.75	5.75	1.5	No		No	No	No	No	No	No	No	0	No
8	Included	Female	63	8	1	0	2.35	11		Positive	Positive	Negative	No	No		Yes	Yes	No	No	1	0.833333	0.75	0.625	0.25	No		No	No	No	No	No	No	No	0	No
9	Included	Male	67	12	0	0	0.65	2		Positive	Positive	Negative	No	No		Yes	Yes	Yes	No	4.33333	4.33333	4.25	4.25	1.28571		No	No	No	No	No	No	No	No	0	No
10	Included	Male	56	48	7	8	5.51	39		Positive	Positive	Positive	No	No		Yes	Yes	No	No	1.83333	3.83333	1.875	3.625	0.5	No		Yes	No	No	No	Yes	No	Yes	3	No
11	Included	Female	38	58	2	2		6	0.1	Positive	Positive	Positive	No	No		Yes	Yes	Yes	No	1.66667	1.66667	1.5	1.5	0.5	Yes		Yes	No	Yes	No	Yes	Yes	Yes	6	Yes
12	Included	Female	43	16	0	0			0.4	Positive	Positive	Negative	No	No		Yes	No	No	No	2.83333	2.83333	2.75	2.75	0.875	Yes		Yes	No	Yes	No	Yes	Yes	Yes	6	Yes
13	Included	Male	66	45	2	2		21	0.14	Negative	Negative	Negative	No	No	1	No	Yes	Yes	Yes	0	0	0	0	0	No		No	No	No	No	No	No	Yes	1	No
14	Included	Female	64	25	1	1		23	0.1	Positive	Positive	Positive	No	No	36	Yes	No	No	No	11.5	12	11.125	11.875	2.375	Yes		Yes	Yes	Yes	Yes	Yes	Yes	Yes	8	Yes
15	Included	Female	50	55	0	3		12	0.1	Positive		9	No	No	19	Yes	Yes	No	No	7.16667	7.16667	6.875	6.875	1.375	Yes		Yes	Yes	Yes	No	Yes	Yes	Yes	7	Yes
16	Included	Female	72	10	1	1			0.03	Positive	Unknown	Positive	No	No	30	Yes	No	No	No	9.83333	9.83333	9.375	9.375	2		Yes	Yes	Yes	Yes	Yes	Yes	Yes	Yes	8	Yes
17	Included	Female	76	50	0	0		22	0.12	Negative	Negative	Negative	No	No		No	Yes	No	Yes	6.5	6.5	6.5	6.5	1.5		No	No	No	No	No	No	No	Yes	1	No
18	Included	Male	65	40	2	2		18	0.7	Positive	Positive	Positive	No	No	5	Yes	Yes	No	No	12	11.8333	12	11.875	2.625		Yes	Yes	Yes	Yes	Yes	Yes	Yes	Yes	8	Yes
19	Included	Male	75	20				1	0.1				No	No		Yes	Yes	No	No	0.833333	2.83333	0.625	3	0	No	No	No	No	No	No	No	No	No	0	No
20	Included	Female	75	25	1	1		2	0.1	Positive	Positive	Positive	No	No	25	Yes	No	Yes	No	4.16667	5	4.25	5.25	0.75		Yes	Yes	Yes	Yes	Yes	Yes	Yes	Yes	8	Yes
21	Included	Female	60	26	2	2		45	0.48	Positive	Positive	Negative	Yes		1	No	Yes	No	Yes	0.833333	0.833333	0.75	0.75	0.375	No	No	No	No	No	No	No	No	No	0	No
22	Included	Female	75	30	0	0		21	1.18	Positive	Positive	Positive	No	No		Yes	Yes	No	No	0.833333	0.833333	0.75	0.75	0.75	Yes	Yes	Yes	No	No	No	No	No	Yes	4	Yes
23	Included	Female	34	41	0	0		7	0.1	Positive	Positive	Negative	No	No		No	Yes	No	Yes	0	0.166667	0	0.125	0.125	No	No	No	No	No	No	No	No	No	0	No
24	Included	Female	79	50	10	0		15	1	Positive	Positive	Positive	No	No		Yes	Yes	Yes	No	12	11.6667	12.125	11.875	2.5	Yes	Yes	Yes	Yes	Yes	No	Yes	Yes	Yes	8	Yes
25	Included	Female	78	2	0	0		19	0.2	Positive	Positive	Positive	Yes	No		No	No	Yes	No	2	2	1.5	1.5	0.875	No	No	No	No	No	No	No	No	Yes	1	No
26	Included	Female	52	30	0	0		24	0.3	Positive	Unknown	Positive	No	No		Yes	No	No	No	0.5	1.5	0.375	1.125	0.25	No	No	Yes	No	No	No	No	No	No	1	No
27	Excluded	Female	52	25		1	2.4	14	0.12	Positive	Unknown	Positive				Yes	No	No	No	1	0.333333	1.125	0.375	0.25											No
28	Included	Female	72	10	0	0		21	0.4	Positive	Unknown	Positive	No	No		Yes	Yes	No	No	4.33333	4.33333	4.375	4.375	1.25	No	No	No	No	No	Yes	No	No	No	1	No
29	Included	Male	67	50	3	2		45	1.1	Positive	Positive	Positive	Yes			Yes	Yes	Yes	No	2.33333	2.16667	2	1.875	0.75	Yes	Yes	Yes	No	Yes	Yes	Yes	Yes	Yes	8	Yes
30	Included	Male	54	3	1	0		5	0.1	Positive	Positive	Positive	No	No		Yes	Yes	Yes	No	0.666667	2.16667	0.5	1.875	0	No	No	Yes	No	No	Yes	Yes	No	Yes	4	No
31	Included	Male	62	15	0	0	2.01	13		Negative	Negative	Positive	No	No		No	Yes	Yes	Yes	0.666667	0.666667	0.5	0.5	1	No		No	No	No	No	No	No	No	0	No
32	Included	Male	63	5	0	0	0.56	2		Positive	Positive	Positive	No	No		Yes	Yes	No	No	1	1	1	1	0.25	No		No	No	No	No	No	No	No	0	No
33	Included	Female	38	25	0	0	2.2	14		Negative	Positive	Positive	No	No		Yes	Yes	No	No	1.83333	2.66667	1.75	2.625	0.625	Yes		Yes	Yes	Yes	No	Yes	No	Yes	6	No
34	Included	Female	70	18	0	0	2.35	20		Negative	Positive	Positive	No	No		No	Yes	No	Yes	2.66667	0	2.25	0	0.75		Yes	Yes	No	No	No	Yes	No	Yes	4	No
35	Included	Male	53	21	0	0	2.19	15		Positive	Positive	Positive	No	No		Yes	Yes	Yes	No	0.333333	0.333333	0.25	0.25	0.25	No		Yes	No	No	No	No	No	No	1	No
36	Included	Female	75	15	0	0	1.82	10		Negative	Negative	Negative	No	No		No	Yes	Yes	Yes	1	1	1	1	0.25		No	No	No	No	No	No	No	No	0	No
37	Included	Female	62	35	0	0	2.68	23		Negative	Unknown	Negative	No	No		No	Yes	Yes	Yes	1.83333	1.83333	1.75	1.75	0.625	No		No	No	No	No	Yes	No	No	1	No
38	Included	Female	73	25	0	0	2.37	18		Positive	Positive	Positive	No	No		No	Yes	No	Yes	4.16667	4.33333	4	4.125	1.125		No	No	No	No	No	Yes	No	No	1	No
39	Included	Male	81	40	5	4	4.4	18		Positive	Positive	Positive	No	Yes		No	Yes	No	Yes	6.5	6.33333	6	5.875	1.625		Yes	Yes	Yes	Yes	No	Yes	No	Yes	6	No
40	Included	Female	71	5	1	0	2.31	11		Negative	Unknown	Negative	No	No		No	Yes	Yes	Yes	0.666667	0.666667	0.5	0.5	0.25		No	No	No	No	No	No	No	No	0	No
41	Included	Female	26	15	1	0	2.67	15		Negative	Positive	Positive	No	No		Yes	Yes	No	No	2.83333	4.83333	2.875	4.75	0.5	No		Yes	No	No	No	No	No	No	1	No
42	Included	Female	35	24	1	0	2.15	6		Negative	Negative	Negative	No	No		No	Yes	No	Yes	2.16667	2.16667	2	2	0.5	No		No	No	No	No	No	No	No	0	No
43	Included	Female	54	55	1	1	4.19	40		Negative	Negative	Positive	No	No		Yes	Yes	No	No	3.66667	5.16667	3.25	4.875	0.875	Yes		Yes	No	No	No	Yes	Yes	Yes	5	No
44	Included	Female	44	40	4	0	3.42	12		Negative	Negative	Positive	No	No		No	Yes	Yes	Yes	1.83333	6.66667	1.625	6.375	1.125	No		No	No	No	No	No	No	No	0	No
45	Included	Female	58	10	0	0	2.85	48		Positive	Positive	Positive	No	No		Yes	Yes	No	No	2.66667	2.66667	2.75	2.75	0.625	Yes		Yes	No	No	No	Yes	No	Yes	4	No
46	Included	Male	65	22	1	0	1.64	3		Positive	Positive	Positive	No	No		Yes	Yes	No	No	12.5	12.5	12.875	12.875	2.375		Yes	Yes	Yes	Yes	Yes	Yes	Yes	Yes	8	Yes
47	Included	Female	51	10	0	0	2.21	21		Positive	Positive	Positive	No	No		Yes	Yes	No	No	1.66667	1.66667	1.75	1.75	0.625	No		Yes	No	No	No	Yes	No	Yes	3	No
48	Included	Male	68	5	0	0	2.23	22		Positive	Positive	Negative	No	No		No	Yes	Yes	Yes	3.5	3.83333	3.375	3.75	1		No	No	No	No	No	No	No	No	0	No
49	Included	Female	67	25	0	0	2.03	11		Positive	Positive	Positive	No	No		No	Yes	No	Yes	0.333333	0.333333	0.25	0.25	0.5		No	Yes	No	No	No	Yes	No	No	2	No
50	Included	Female	57	15	0	0	1.46	6		Positive	Positive	Positive	No	No		Yes	Yes	No	No	3.16667	3.16667	2.75	2.75	1.5	No		Yes	No	No	No	Yes	No	Yes	3	No
51	Included	Male	50	70	9	2	5.2	20	0.1	Positive	Positive	Positive	Yes	No	12	Yes	Yes	No	No	2.5	2.66667	2.875	3	0.75	Yes	No	Yes	No	No	No	No	Yes	Yes	4	Yes
52	Included	Female	47	22	0	0	1.43	5		Negative	Negative	Positive	No	No		Yes	Yes	No	No	0.333333	0.5	0.25	0.5	0	No		No	No	No	No	No	No	Yes	1	No
53	Included	Female	47	70	2	2	4.5	30	0.32	Negative	Negative	Positive	Yes	No	16	No	No	No	No	2.5	3.33333	2.625	3.25	0.625	No	No	Yes	No	No	Yes	Yes	Yes	No	4	Yes
54	Included	Female	77	5	0	3	2.58	18		Positive	Negative	Positive	No	No	10	No	Yes	Yes	Yes	3.66667	8	4.5	9.5	0.375		Yes	Yes	Yes	Yes	Yes	Yes	Yes	Yes	8	Yes
55	Included	Male	49	26	0	1	2.18	9		Positive	Positive	Positive	No	No		No	Yes	No	Yes	4.33333	4.33333	4.875	4.875	0.875	No		No	No	No	No	No	No	Yes	1	No
56	Included	Female	42	18	0	0	0.74	2		Positive	Negative	Negative	No	No		No	Yes	No	Yes	0.166667	0.166667	0.125	0.125	0	No		No	No	No	No	No	No	No	0	No
57	Included	Male	55		0	2		12	3.5	Positive	Positive	Positive				No	Yes	Yes	Yes	11.3333	11.5	11	11.25	2.375	Yes		Yes	Yes	Yes	Yes	Yes	Yes	Yes	8	Yes
58	Included	Female	58	67	4	5	4.53	14		Negative	Negative	Positive	Yes	No	3	Yes	Yes	Yes	No	7		6.375		1.75	Yes		Yes	No	Yes	No	Yes	Yes	Yes	6	Yes
59	Included	Female	47	62	6	3	4.18	8	0.18	Negative	Negative	Negative	Yes	No	6	No	Yes	No	Yes	5.5		5.25		1.625	Yes		Yes	No	Yes	No	Yes	Yes	Yes	6	Yes
60	Included	Female	73	73	0	0	3.4		1.3	Positive	Positive	Positive	No	No	25	Yes	Yes	No	No	5.66667	3.83333	5.5	3.75	2		Yes	Yes	Yes	Yes	No	Yes	Yes	Yes	7	Yes
61	Included	Female	75	36	4	4	4.9	53	0.52	Positive	Positive	Positive	No	No		No	Yes	Yes	Yes	5.66667	7	7	8.125	1.125	Yes	Yes	No	Yes	No	Yes	No	Yes	Yes	6	Yes
62	Included	Male	64	82	12	6	6.41	38	5.2	Positive	Positive	Positive	Yes	No	1	No	Yes	Yes	Yes	7.4	9.83333	7.42857	9	2.375	Yes	No	Yes	Yes	No	Yes	Yes	Yes	Yes	7	Yes
63	Included	Male	50	72	7	2	4.25	7	0.07	Negative	Positive	Positive	Yes	No		Yes	Yes	No	No	3.5		3.75		0.75	No	No	Yes	Yes	No	Yes	No	No	Yes	4	Yes
64	Included	Female	42	70	0	0	2.44	7	1	Positive	Positive	Negative	No	No		No	Yes	No	Yes	0.666667	0.666667	0.625	0.625	0.125	No	No	No	No	No	Yes	No	No	No	1	No
65	Included	Female	56	61	12	5	4.88	8	0.9	Negative	Positive	Unknown	Yes	No		No	Yes	No	Yes	7.33333	3	7.375	3	1.625	Yes	No	Yes	Yes	No	Yes	Yes	Yes	Yes	7	Yes
66	Included	Female	67	11	0	0	2.05	15	0.25	Negative	Negative	Positive	No	No	2	No	Yes	No	Yes	1.5	1.5	1.5	1.5	0.5		No	No	No	No	No	No	No	Yes	1	Yes
67	Included	Male	58	2	0	0	1.86		5.2	Positive	Unknown	Negative	No	No	1	No	Yes	Yes	Yes	0.166667	2.66667	0.125	2.625	0.375	No		No	No	No	No	No	No	Yes	1	No
68	Included	Male	70	8	0	0	1.79	11	2.29	Positive	Unknown	Positive	No	No	14	No	Yes	Yes	Yes	1.66667	1.66667	1.75	1.75	0.5		No	Yes	No	Yes	No	Yes	Yes	Yes	5	Yes
69	Included	Male	61	38	7	8	4.29	9	0.27	Positive	Positive	Negative	No	No	0	No	Yes	No	Yes	2.33333	4	1.75	3.5	0.75	No		No	No	No	No	No	No	Yes	1	No
70	Included	Female	80	6	0	0		15	0.4	Positive	Positive	Positive	No	No	8	Yes	Yes	No	No	2.16667	2.16667	2.125	2.125	0.75		Yes	Yes	Yes	Yes	Yes	Yes	Yes	Yes	8	Yes
71	Included	Female	54	15	0	0		10	0.3	Positive	Positive	Unknown	No	No	6	No	Yes	No	Yes	1		0.833333		0.75	Yes		Yes	No	Yes	No	Yes	Yes	Yes	6	Yes
72	Included	Male	76	60	7	4	3.84	7	2	Positive	Positive	Positive	Yes	No		No	Yes	Yes	Yes	2.66667	2.66667	2.125	2.125	1.125		Yes	Yes	No	Yes	No	Yes	Yes	Yes	6	Yes
73	Included	Female	34	73	3	3	4.01	9	0.83	Positive	Positive	Positive	No	No		No	Yes	Yes	Yes	9	14	8.75	13.625	1.75	Yes		Yes	Yes	Yes	Yes	Yes	Yes	Yes	8	Yes
74	Included	Female	74	65	10	2		22	0.22	Positive	Unknown	Positive	No	No	15	No	Yes	No	Yes	5.83333	4.66667	5.625	4.375	2		Yes	Yes			Yes	Yes	Yes	Yes	6	Yes
75	Included	Female	64	83	0	0	2.7	9		Positive	Positive	Negative	No	No	5	No	Yes	No	Yes	14.6667	6	14.75	6.25	2.375	No		No	No	No	No	No	No	Yes	1	No
76	Included	Male	53	35	4	11	3.68	5	0.29	Positive	Positive	Positive	Yes	No		Yes	Yes	No	No	2		2		0.625	No	No	Yes	Yes	Yes	No	No	Yes	Yes	5	Yes
77	Included	Female	58	10	0	0	1.88	12	0.1	Positive			No	No		No	Yes	No	Yes	0	0	0	0	0		No	Yes	No	Yes	Yes	Yes	Yes	Yes	6	Yes
78	Included	Female	60		0	1		17	0.05			Positive	No	No		Yes	Yes	No	No	4.5	4.66667	4.25	4.5	1	Yes		Yes	No	Yes	Yes	Yes	Yes	Yes	7	Yes
79	Included	Female	40	26			2.32	16	0.29	Positive			No	No		Yes	Yes	No	No	0.333333		0.25		0.25	No	No	No	No	No	No	No	No	Yes	1	No
80	Included	Female	57		0	0		57	0.7	Positive	Unknown	Positive	No	No	7	Yes	Yes	No	No	2.33333	2.5	2	2.25	1	Yes	Yes	Yes	Yes	Yes	Yes	Yes	Yes	Yes	9	Yes
81	Included	Female	70	19	0	4	3	22	0.29	Positive	Positive	Positive	No	No		Yes	Yes	Yes	No	3	3	3.25	3	0.5		Yes	Yes	Yes	Yes	No	No	Yes	Yes	6	No
82	Included	Female	76	10	0	0	1.99	14	0.12	Positive	Unknown		No	No		No	Yes	Yes	Yes	1.83333	1.83333	2.375	2.375	0.375	No	No	No	No	No	No	No	No	No	0	No
83	Included	Female	39		0	0			0.29				No	No		Yes	Yes	Yes	No	7	7	6.75	6.75	1.625	Yes	No	Yes	Yes	Yes	Yes	Yes	Yes	Yes	8	Yes
84	Included	Female	48	35	0	0	1.95	8	0.28	Positive		Positive	No	No	5	Yes	Yes	Yes	No	4.33333	4.33333	4.375	4.375	0.875	Yes		Yes	Yes	Yes	Yes	Yes	Yes	Yes	8	Yes
85	Included	Male	64	50	0	0	1.67	4	0.28	Positive	Positive		No	No	13	Yes	No	No	No	1.33333	1.33333	1.25	1.25	0.5	No	No	No	No	No	Yes	Yes	Yes	Yes	4	Yes
86	Included	Female	77	6	7	12	5.03	35	0.67	Negative	Positive	Positive	Yes	No		Yes	Yes	No	No	0.5	0.5	0.375	0.375	0.25		No	No	No	No	No	No	No	Yes	1	No
87	Included	Female	57		2	4	3.73	20	0.5	Positive	Positive	Positive	Yes	No		No	Yes	No	Yes	1.5	1.33333	1.375	1.25	0.875	No		No	Yes	No	No	No	No	Yes	2	No
88	Included	Male	72	20	0	0	2.42	21	0.91	Positive	Unknown	Positive	No	No		No	Yes	No	Yes	0	0	0	0	0	No	No	No	No	No	No	No	No	Yes	1	No
89	Included	Male	66	50	0	3	3.46	25	0.05	Positive	Unknown	Positive	No	No		Yes	Yes	Yes	No	4	4	3.5	3.5	1.375	Yes	Yes	Yes	Yes	Yes	Yes	Yes	Yes	Yes	9	No
90	Included	Female	70	2	0	0	2.22	23	1.4				No	No		No	No	No	No	0	0	0	0	0	No	No	No	No	No	No	No	No	Yes	1	No
91	Included	Male	57	20	0	0	0.77	2	0.05	Negative	Negative	Positive	No	No		No	Yes	No	Yes	0.166667	0.333333	0.125	0.375	0	No		No	No	No	No	No	No	No	0	No
92	Included	Male	69	10	0	0				Positive	Positive	Positive	No	No		No	Yes	Yes	Yes	0.166667	0	0.25	0	0.125		No	No	No	No	No	No	No	No	0	No
93	Excluded	Female	46	30	0	0		5	0.05	Negative	Negative	Negative				No	No	No	No	0.5	2.33333	0.5	2.125	0.125											No
94	Included	Female	61	45	0	0		7	0.11				No	No	2	Yes	Yes	No	No	5.16667	5.16667	4.875	4.875	1.5	Yes		No	Yes	No	Yes	No	No	Yes	4	Yes
95	Included	Female	72	50	2	3	3.78	13	0.5	Positive	Unknown	Positive	No	No		Yes	Yes	Yes	No	7.33333	7.16667	6.875	6.625	1.625		No	No	Yes	No	No	No	No	Yes	2	No
96	Included	Male	78	3	0	0		11	0.4	Negative	Negative		No	No	3	No	Yes	No	Yes	0.166667	0.166667	0.25	0.25	0		Yes	Yes	Yes	Yes	No	Yes	Yes	Yes	7	Yes
97	Included	Female	45		0	3	4.91	21	1.31	Positive	Positive	Positive	No	No		Yes	Yes	Yes	No	2.83333	5.66667	2.875	5.625	1.125		No	Yes	No	No	Yes	Yes	Yes	Yes	5	Yes
98	Included	Female	70	60	0	5	4.15	45	0.5	Negative					6	Yes	Yes	Yes	No	6.66667	5.83333	6.375	5.25	2.125	Yes	Yes	Yes	No	Yes	Yes	Yes	Yes	Yes	8	Yes
99	Included	Female	30	70	0	6	4.53		0.63	Negative		Negative	Yes	No	16	No	Yes	Yes	Yes	4.66667	3.33333	4.5	3.25	1	Yes	No	Yes	Yes	No	Yes	No	Yes	Yes	6	Yes
100	Included	Female	45		0	0	1.38	4	0.1		Positive		No	No	4	Yes	Yes	No	No	1.33333	1.83333	1.5	2.125	0.375	No	No	No	Yes	Yes	Yes	No	No	Yes	4	Yes
101	Included	Female	71	10	0	0	2.15	17	0.29	Positive			No	No	8	Yes	Yes	No	No	0.333333	0.333333	0.25	0.25	0.25	Yes	Yes	No	No	Yes	Yes	Yes	Yes	Yes	7	Yes
102	Included	Female	67		0	0	1.64	7	0.5	Positive			No	No	17	No	Yes	No	Yes	0	0	0	0	0	No	No	No	No	No	No	No	No	Yes	1	No
103	Included	Female	54		0	0		3	0.05		Positive	Positive	No	Yes	3	Yes	No	No	No	2.33333	2.16667	2.25	2.125	0.625	No	No	Yes	No	No	No	Yes	Yes	Yes	4	Yes
104	Included	Female	56		3	3	4.23	43		Positive	Positive	Positive	No	No		Yes	Yes	Yes	No	0.666667	0.666667	0.5	0.5	0.5	Yes		Yes	No	No	No	No	No	Yes	3	No
105	Included	Male	63		0	0	1.75	11	0.2	Positive	Positive	Positive	No	No		Yes	Yes	No	No	0.166667	0.833333	0.125	0.75	0	No		No	No	No	No	No	No	Yes	1	No
106	Included	Female	44	20	0	0	2.3		1.8			Positive	No	No		Yes	Yes	No	No	2	1.83333	2.125	1.875	0.625	No		No	No	No	No	No	No	No	0	No
107	Included	Male	85	75	1	1	3.36		0.3			Positive	No	Yes		No	Yes	No	Yes	5.5	6.16667	5.375	6.125	1.625		Yes	Yes	Yes	Yes	Yes	Yes	Yes	Yes	8	Yes
108	Included	Female	22	42	2	0	2.59		0.1	Negative	Negative	Positive	No	No		Yes	Yes	No	No	2.16667	2.83333	2.125	2.875	0.5	No		No	No	No	No	No	No	No	0	No
109	Included	Female	66		0	0	2.19		0.1	Negative	Positive	Positive	No	No	12	No	No	Yes	No	4.66667	4.66667	5.25	5.25	0.625		Yes	Yes	Yes	Yes	Yes	Yes	Yes	Yes	8	Yes
110	Included	Female	49	55	1	1	3.44		1	Negative	Negative	Negative	No	No	10	No	Yes	No	Yes	0	0	0	0	0	No	No	No	No	No	No	No	No	No	0	No
111	Included	Female	22	0	0	0	1.54		0.4	Negative	Negative	Negative			2	Yes	Yes	No	No	0	6.16667	0	6.125	0	No		No	No	No	No	No	No	No	0	No
112	Included	Female	44	10	4	0	3		0.8	Negative	Positive	Positive	No	No	6	Yes	Yes	Yes	No	7	7.16667	7	7.125	1.375	Yes		Yes	Yes	Yes	Yes	Yes	Yes	Yes	8	Yes
113	Included	Female	63	47	0	0	2.65		1.6	Positive	Unknown	Positive	No	No	11	Yes	No	Yes	No	5.6	5.4	6	5.85714	1.375	Yes		Yes	Yes	Yes	Yes	Yes	Yes	Yes	8	Yes
114	Included	Female	55	42	0	0	2.26		0.6	Unknown	Unknown	Positive			14	Yes	Yes	Yes	No	8.33333	8.33333	8.875	8.875	1.5	Yes		Yes	Yes	Yes	Yes	Yes	Yes	Yes	8	Yes
115	Included	Female	60	31	1	0	2.98		1.6	Negative	Negative	Negative	No	No	12	No	Yes	Yes	Yes	4	4.33333	4.375	4.625	1.125	No		No	No	No	No	No	No	No	0	No
116	Excluded	Female	65	96	2	1	3.95		0.8	Positive	Positive	Negative	Yes	Yes	1	No	Yes	Yes	Yes		10.6667		11	2.125		No	No	No	No	No	No	No	No	0	No
117	Included	Female	64	13	0	0	1.89		0.7	Positive	Positive	Positive	No	No	9	Yes	No	No	No	1.66667	1.5	1.75	1.5	0.625	No	No	No	No	No	No	No	No	No	0	No
118	Included	Female	57	25	3	1	3.06		0.3	Positive	Unknown	Positive	No	No		Yes	Yes	Yes	No	4.33333	3	4.375	3	1.125	Yes		Yes	Yes	Yes	Yes	Yes	Yes	Yes	8	Yes
119	Included	Male	74	3	0	0	1.75		0.7	Positive	Positive	Positive	No	Yes	9	No	Yes	Yes	Yes	1.5	1.5	1.75	1.75	0.125		No	No	No	No	No	No	No	No	0	No
120	Included	Male	52	7	0	1	1.83		0.3	Negative	Negative	Positive	No	No		Yes	Yes	No	No	4.5	4.5	4.5	4.5	1.125	No		No	No	No	No	No	No	No	0	No
121	Included	Female	50	55	11	4	4.4		0.1	Positive	Positive	Positive	No	No	3	Yes	Yes	Yes	No	2.16667	0.5	2	0.5	0.5	No		No	No	No	No	No	No	No	0	No
122	Included	Female	61	29	1	0	2.18		0.1	Unknown	Unknown	Positive	No	No	18	Yes	Yes	No	No	2.33333		2.25		0.625		Yes	Yes	Yes	Yes	Yes	Yes	Yes	Yes	8	Yes
123	Included	Female	54	50	3	1	3.74		0.9	Positive	Positive	Positive	Yes	No	9	Yes	Yes	No	No	8	7.66667	8.125	7.875	1.375	Yes		Yes	Yes	Yes	Yes	Yes	Yes	Yes	8	Yes
124	Included	Female	37	47	3	0	3.23		0.5	Positive	Unknown	Positive	No	No		Yes	Yes	No	No	11.3333	8.66667	11.375	8	2.125	No		No	No	No	No	No	No	No	0	No
125	Included	Female	60	7	2	0	2.34		0.3	Positive	Unknown	Negative	No	No		No	Yes	No	Yes	0.666667	0.5	0.875	0.75	0	No		No	No	No	No	No	No	No	0	No
126	Included	Male	72	15	3	3	3.56	15	0.1	Positive	Unknown	Positive	No	No		Yes	Yes	No	No	0.333333		0.25		0.375		Yes	Yes	Yes	Yes	Yes	Yes	Yes	Yes	8	Yes
127	Included	Male	65	9	0	0	3.01	62		Negative	Negative	Negative	No	No		No	Yes	No	Yes	0.833333	0.833333	0.75	0.75	0.375		No	No	No	No	No	No	No	Yes	1	No
128	Included	Female	63	40	4	4	4.4	22		Positive	Positive	Positive	No	No	3	No	Yes	No	Yes	3.33333	3.33333	3.125	3.125	1.125	Yes		Yes	Yes	Yes	Yes	Yes	Yes	Yes	8	Yes
129	Included	Female	62	50	1	1	3.08	9		Positive	Unknown	Positive	No	No	15	No	Yes	No	Yes	7.33333	7.33333	7.25	7.25	1.875	No		No	No	No	No	No	No	Yes	1	No
130	Included	Male	73	9	0	0	1.92	13		Positive	Unknown	Negative	No	No	6	No	Yes	Yes	Yes	2.16667	2.16667	2.125	2.125	0		No	No	No	No	No	No	No	No	0	No
131	Included	Male	78	44	2	2	3.9	20	0.13	Positive	Positive	Positive	No	No	36	No	Yes	Yes	Yes	16.6667	16.6667	16.75	16.75	2.875		Yes	Yes	Yes	Yes	Yes	Yes	Yes	Yes	8	Yes
132	Included	Female	66	30	0	0	1.55	5	0.16	Positive	Unknown	Unknown	No	No	30	No	No	Yes	No	5	5	5.375	5.375	1.375		Yes	Yes	Yes	Yes	No	Yes	Yes	Yes	7	Yes
133	Included	Male	56	19	0	0	1.24	4	0.17	Positive	Unknown	Negative	No	No	6	No	Yes	No	Yes	0	0	0	0	0.125	No		No	No	No	No	No	No	No	0	No
134	Included	Female	61	0	0	0	1.8	13	0.15	Positive	Positive	Negative	No	No	6	No	Yes	No	Yes	1	1.33333	0.875	1.25	0	No		No	No	No	No	No	No	No	0	No
135	Included	Female	61	50	6	0	3.94	21	0.3	Positive	Positive	Positive	No	No	42	Yes	No	No	No	4.16667	4.16667	4.5	4.5	1.375	Yes		Yes	Yes	Yes	Yes	Yes	Yes	Yes	8	Yes
136	Included	Female	24	37	3	0	3.9	35	14.2	Negative	Negative	Negative	No	No		No	Yes	No	Yes	0	0	0	0	0	No	No	No	No	No	No	No	No	No	0	No
137	Included	Male	45	32	2	1	3.2	12	0.42	Positive	Positive	Positive	No	No		Yes	Yes	No	No	0.666667	0.333333	0.625	0.375	0	No		Yes	No	No	No	No	No	No	1	No
138	Included	Male	58	30	2	1	3.2	12	4.4	Positive	Positive	Positive	No	No	27	No	Yes	No	Yes	6.33333	6.33333	6	6	1.5	Yes		Yes	No	No	No	No	No	No	2	No
139	Included	Female	68	8	1	1	2.9	17	0.09	Negative	Positive	Positive	No	No	12	Yes	Yes	No	No	0.666667	0.666667	0.625	0.625	0.5		No	No	No	No	No	No	No	No	0	No
140	Included	Female	45	20	0	3	2.4	8	0.06	Positive	Negative	Positive	No	No		Yes	Yes	No	No	1.5	1.66667	1.25	1.5	0.5	No	No	No	No	No	No	No	No	No	0	No
141	Included	Female	62	8	2	2	4.6	42	1.61	Positive	Positive	Positive	No	No	10	No	Yes	Yes	Yes	5.83333	5.16667	5.375	4.875	1.625	No		No	Yes	No	No	No	No	No	1	No
142	Included	Male	68	74	0	0	3.3	27	3.3	Positive	Unknown	Positive	No	No		No	Yes	Yes	Yes	8.5	6.66667	8.625	6.75	1.25		Yes	Yes	Yes	Yes	Yes	Yes	Yes	No	7	Yes
143	Included	Female	68	56	4	6	4.8	24	0.44	Positive	Positive	Negative	Yes	No		No	Yes	No	Yes	2.5	1.66667	2.375	1.625	0.875	No	Yes	No	Yes	Yes	No	No	No	No	3	No
144	Included	Female	51	59	1	1	2.6	4	0.06	Positive	Positive	Positive	No	No		Yes	Yes	No	No	6.83333	7.33333	6.625	7	1.5	No		No	Yes	No	No	No	No	No	1	No
145	Included	Female	51	4	0	1	2.1	5	0.09	Positive	Positive	Positive	No	No	16	Yes	Yes	No	No	4.66667	4.5	4.5	4.25	1.25	No		No	Yes	Yes	No	No	No	No	2	No
146	Included	Female	62	55	0	1	3.4	31	0.68	Positive	Unknown	Positive	No	No		No	Yes	Yes	Yes	9.66667	9.66667	10.125	10.125	2.5	Yes	No	Yes	Yes	Yes	No	Yes	Yes	No	6	Yes
147	Included	Male	52		0	0	2.1	18	0.22	Positive	Positive	Positive	No	No		No	Yes	Yes	Yes	0.166667	0.166667	0.25	0.25	0	No		No	No	No	No	No	No	No	0	No
148	Included	Female	78	64	1	4	4.2	24	27	Positive	Positive	Positive	No	No		No	Yes	Yes	Yes	11.8333	11.8333	12.125	12.125	1.75		Yes	Yes	Yes	Yes	Yes	Yes	Yes	Yes	8	Yes
149	Included	Female	57	23	7	5	3.8	8	2.2	Positive	Positive	Positive	No	No		Yes	Yes	No	No	11.3333	10.8333	11	10.5	1.875	No		No	Yes	Yes	No	No	No	No	2	No
150	Included	Female	76	36	0	0	1.9		3.2	Positive	Positive	Positive	No	No		No	Yes	Yes	Yes	0.666667	0.666667	1	1	0.5	No	No	No	Yes	Yes	Yes	No	No	No	3	No
151	Included	Female	59	61	1	0	3	11	1.6	Negative	Positive	Positive	No	No	16	No	Yes	No	Yes	2.16667	2.16667	1.75	1.75	0.75	No		No	No	No	No	No	No	No	0	No
152	Included	Female	63	25	3	1	2.9	7	0.1	Positive	Positive	Positive	No	No		No	Yes	No	Yes	4.33333	4.33333	4	3.875	1.25	No		No	Yes	No	No	No	No	No	1	No
153	Included	Male	63	38	0	0	1	2	0.06	Positive	Negative	Positive	No	No		Yes	Yes	Yes	No	3.66667	4.5	3.375	4	1	No		No	No	No	No	No	No	No	0	No
154	Included	Male	66	12	0	0	2.5	32	0.25	Positive	Positive	Positive	No	No		Yes	Yes	Yes	No	1	1	1	1	0.125		No	No	No	No	No	No	No	No	0	No
155	Included	Female	46	11	0	3	2.4	14	13	Positive	Positive	Positive	No	No		No	Yes	Yes	Yes	0.333333	0.333333	0.25	0.25	0.125	Yes	No	No	No	No	No	Yes	Yes	No	3	No
156	Included	Male	74	50	1	5	3.42	9	6	Positive	Unknown	Positive	No	No	13	No	Yes	Yes	Yes	15.6667	15.5	15.875	15.75	2.75		Yes	Yes	Yes	Yes	Yes	Yes	Yes	Yes	8	Yes
157	Included	Female	79	80	24	7	6.63	18	0.45	Positive	Positive	Positive	Yes	No	19	Yes	Yes	No	No	1	15.3333	1	15.25	2.875		Yes	Yes	Yes	Yes	Yes	Yes	Yes	Yes	8	Yes
158	Included	Female	72	30	2	0	2.75	9	0.16	Positive	Positive	Unknown	No	No	1	No	Yes	No	Yes	7.83333	8.33333	8.25	8.625	2	No	No	No	Yes	Yes	Yes	Yes	No	No	4	No
159	Included	Female	59	25	6	2	3.09	4	0.09	Negative	Negative	Positive	No	No	6	Yes	No	No	No	1.83333	1.5	2	1.5	0.75	No		No	No	No	No	No	No	No	0	No
160	Included	Female	62	20	0	0	2.44	22	0.21	Positive	Unknown	Positive	No	No	6	Yes	Yes	No	No	1.16667		1.25		0.5	No		No	No	No	No	No	No	Yes	1	No
161	Included	Female	74	50	4	1	4	15	0.18	Positive	Unknown	Unknown	No	No	2	No	Yes	Yes	Yes	3.66667	3.66667	3.75	3.75	1		No	No	No	No	No	No	No	Yes	1	No
162	Included	Female	47	60	20	4	5.43	8	0.4	Positive	Positive	Positive	Yes	No	13	Yes	Yes	Yes	No	7	7.33333	7	7.5	1.875	Yes		Yes	Yes	Yes	No	Yes	Yes	Yes	7	Yes
163	Included	Female	67	80	22	4	6.73	38	0.96	Negative	Negative	Negative	Yes	No	9	No	Yes	Yes	Yes	10.1667	10.1667	10.25	10.25	2.125		Yes	Yes	Yes	Yes	No	Yes	Yes	Yes	7	Yes
164	Included	Female	59	60	3	6	2.5	1	0.81	Positive	Unknown	Positive	No	No	15	Yes	No	Yes	No	9.33333	9.66667	9.375	9.75	2.375	No		Yes	Yes	Yes	No	Yes	Yes	Yes	6	Yes
165	Included	Female	78	50	4	0	2.31	2	0.01	Negative	Negative	Positive	No	No	13	Yes	No	No	No	8.33333	7.66667	8.5	7.875	1.625		Yes	Yes	Yes	Yes	Yes	Yes	Yes	Yes	8	Yes
166	Included	Female	66	20	1	2	1.24	1	0.03	Positive	Positive	Unknown	No	No	7	No	Yes	No	Yes	3.16667	2.83333	3.75	3.375	0.5		No	No	No	Yes	No	Yes	No	No	2	No
167	Included	Female	63	80	11	6	4.45	3	0.16	Unknown	Unknown	Positive	Yes	No	25	Yes	No	Yes	No	7.5	5.33333	7	4.875	1.875	Yes		Yes	Yes	Yes	No	Yes	Yes	Yes	7	Yes
168	Included	Female	57	30	3	1	3.13	8	0.05	Positive	Unknown	Negative	No	No	13	No	Yes	No	Yes	1.5	4.16667	1.625	4.375	0.625	No		No	Yes	Yes	No	No	No	Yes	3	No
169	Included	Female	84	50	1	0	2.47		0.1	Positive	Unknown	Positive	No	No		No	Yes	Yes	Yes	2.83333	3.16667	3.375	3.875	0.5		Yes	Yes	No	Yes	No	Yes	Yes	Yes	6	Yes
170	Included	Female	69	50	9	0	3.63	6	0.23	Positive	Positive	Positive	No	No	14	Yes	No	No	No	9.83333	9	9.75	9.375	1.875		Yes	Yes	Yes	Yes	No	Yes	No	Yes	6	No
171	Included	Female	55	30	2	1	3.48	17	0.6	Positive	Positive	Positive	No	No	8	Yes	Yes	Yes	No	4.33333	4.33333	4.5	4.5	1.125	Yes		Yes	No	Yes	No	Yes	No	Yes	5	No
172	Included	Female	75	5	0	0	1.53	8		Positive	Unknown	Positive	No	No	30	Yes	No	No	No	0.833333	0.833333	0.875	0.875	0.625		No	No	No	Yes	No	Yes	No	Yes	3	No
173	Included	Male	53	30	1	1	2.59		5	Positive	Positive	Positive	No	No	13	Yes	No	Yes	No	4.83333	5.33333	5.125	5.75	1.5	Yes		Yes	Yes	Yes	No	No	Yes	Yes	6	Yes
174	Included	Female	60	40	3	1	4.14	28	0.59	Positive	Negative	Positive	No	No	28	Yes	Yes	No	No	4.33333	4.33333	3.875	3.875	1	Yes		Yes	Yes	Yes	No	Yes	No	No	5	No
175	Included	Female	65	30	1	0	1.95	4		Negative	Negative	Unknown	No	No	3	No	Yes	No	Yes	0.333333	0.333333	0.25	0.25	0.375	No		No	No	No	No	No	No	No	0	No
176	Included	Female	60	70	5	2	4.88	25	1	Positive	Positive	Unknown	Yes	No	14	No	Yes	Yes	Yes	3		2.33333		1.71429	Yes		Yes	Yes	Yes	No	Yes	No	No	5	No
177	Included	Male	72	35	1	0	1.54	2	0.12	Negative	Negative	Unknown	No	No	3	No	Yes	No	Yes	1	1	1.25	1.25	0.25		No	No	No	Yes	No	No	No	No	1	No
178	Included	Male	68	0	0	0	1.29	5	0.15	Positive	Positive	Positive	No	No	6	No	Yes	No	Yes	0	0	0	0	0	No	No	No	No	No	No	No	No	No	0	No
179	Excluded	Male	62	40	0	0	1.64	11	0.04	Negative	Negative	Positive	No	No		No	Yes	No	Yes	1.83333	1.66667	1.625	1.5	0.5											No
180	Included	Male	72	0	0	0		0	0.1	Negative	Negative	Negative	No	No		No	Yes	No	Yes	0	0	0	0	0	No	No	No	No	No	No	No	No	No	0	No
181	Included	Female	74	55	6	5	4.58		0.98	Positive	Positive	Positive	Yes	No	9	Yes	No	Yes	No	10.8333	15.1667	10.125	14.375	2.125		Yes	Yes	Yes	Yes	No	Yes	No	Yes	6	Yes
182	Excluded	Male	58		0	0		2	0.28	Negative	Negative	Negative	No	No		No	Yes	Yes	Yes	1.5	1.5	1.375	1.375	0.25											No
183	Included	Female	72	0	0	0	1.61		0.5	Positive	Positive	Positive	No	No		No	Yes	No	Yes	2.66667	2.66667	2.5	2.5	1.375	No	No	No	Yes	No	No	No	No	Yes	2	No
184	Included	Male	84	0	0	0			0.22	Negative	Negative	Negative	No	No		No	Yes	No	Yes	9.5	9	8.875	8.5	2	Yes	Yes	Yes	Yes	Yes	No	Yes	No	Yes	7	Yes
185	Included	Male	74	45	1	1	1.69	5	0.1	Positive	Positive	Negative	No	No		Yes	No	No	No	6.16667	6.33333	6.125	6.5	1	No	No	No	Yes	No	No	No	No	Yes	2	No
186	Included	Female	48	60	4	4	4.41		1.24	Negative	Positive	Negative	Yes	No		No	Yes	Yes	Yes	5.83333	3.5	5.875	3.875	1.125	No	No	No	No	No	No	No	No	No	0	No
187	Included	Male	79							Negative	Negative	Negative	No	No		No	Yes	Yes	Yes	0.333333	0.833333	0.375	0.875	0	No	No	No	No	No	No	No	No	No	0	No
188	Included	Male	61	15	0	0	1.67	6	0.32	Negative	Negative	Negative	No	No	0	No	Yes	Yes	Yes	0.333333	9.66667	0.5	8.5	0	No	No	No	No	No	No	No	No	Yes	1	No
189	Included	Female	68							Positive	Positive	Positive				No	Yes	Yes	Yes	0.333333	0.333333	0.375	0.375	0.125	No	No	No	No	No	No	No	No	Yes	1	No
190	Included	Female	62		3	1		17	0.5	Positive	Positive	Positive	No	No		No	No	Yes	No	4.16667	3.83333	4	3.5	1	No	No	No	No	No	No	No	No	Yes	1	No
191	Included	Female	47	20	0	0				Negative	Negative	Positive	No	No		Yes	Yes	No	No	1.33333	1.33333	1.25	1.25	0.5	No	No	No	No	No	No	No	No	No	0	No
192	Excluded	Male	79	50	2	0	2.79		0.16	Negative	Negative	Positive	Yes	No		No	Yes	No	Yes	6	7	6	7												No
193	Included	Male	60							Negative	Negative	Negative	No	No		No	Yes	No	Yes	0.5	0.5	0.5	0.5	0	No		No	No	No	No	No	No	No	0	No
194	Included	Male	80	15	1	0	2.52	23	0.84	Positive	Positive	Negative	No	No		No	Yes	No	Yes	1.83333	1.83333	1.75	1.75	0.625	No	No	No	Yes	No	No	No	No	No	1	No
195	Included	Female	34	70	10	5	4.32	2	0.02	Positive	Positive	Positive	Yes	No		No	Yes	No	Yes	4.16667	1.66667	4	1.375	1.125	No	No	No	No	No	No	No	No	No	0	No
196	Included	Male	65		0	0	2.31	35	1.5	Positive	Positive	Negative	No	No		No	Yes	No	Yes	1.83333	1.83333	1.625	1.625	0.5	No	No	No	No	No	No	No	No	No	0	No
197	Included	Female	57							Positive	Positive	Positive	No	No		Yes	No	No	No	5.16667	4.83333	4.75	4.5	2	No	No	No	Yes	No	No	No	No	No	1	No
198	Included	Female	51	50	0	1			1.53	Positive	Positive	Positive	No	No		Yes	Yes	No	No	6.16667	12.3333	6.125	12.625	1	No	No	No	Yes	No	No	No	No	No	1	No
199	Included	Male	49	10	0	0				Negative	Positive	Negative	No	No		No	Yes	No	Yes	0	0	0	0	0	No	No	No	No	No	No	No	No	No	0	No
200	Excluded	Female	74	5	0	0	1.12		0.03	Negative	Negative	Negative	No	No		No	Yes	No	Yes	0.666667	0.666667	0.5	0.5		No	No	No	No	No	No	No	No	No	0	No
201	Included	Female	67	13	0	0	2.35	22	0.3	Positive		Positive	No	No	8	Yes	Yes	No	No	4.5	4.5	4.75	4.75	0.875	No	No	No	No	Yes	Yes	Yes	Yes	Yes	5	Yes
202	Included	Female	47	0	0	0		6	0.06	Positive	Unknown	Positive	No	No	11	Yes	Yes	No	No	0.333333	0.333333	0.375	0.375	0	No	No	No	No	No	No	No	No	Yes	1	Yes
203	Included	Male	63	5	0	0	1.5	8	0.1	Positive	Positive	Negative	No	No	2	Yes	No	No	No	0	3.16667	0	3	0	No	No	No	No	No	No	No	No	Yes	1	Yes
204	Included	Female	72	3	0	0	0.53	2	0.04	Positive	Positive	Negative	No	No	6	Yes	Yes	Yes	No	0.333333	2.16667	0.5	2	0	No	No	No	No	No	No	No	No	Yes	1	Yes
205	Included	Male	52	18	0	2	0.65	1	0.1	Negative	Negative	Positive	No	No	12	Yes	Yes	Yes	No	4.83333		4.875		1.25	Yes		Yes	No	No	No	No	Yes	Yes	4	No
206	Included	Female	35	70	10	6	5.57	21	0.4	Positive	Positive	Positive	Yes	No	5	No	Yes	No	Yes	4.33333	4.33333	4.5	4.5	1.125	Yes		Yes	Yes	Yes	Yes	Yes	Yes	Yes	8	Yes
207	Included	Female	63	44	0	0	2.15	9		Negative	Negative	Positive	No	No	14	Yes	Yes	No	No	3	2.83333	2.75	2.625	0.625	No	No	No	No	No	No	No	No	No	0	No
208	Included	Male	72	62	7	5	3.2	2	0.1	Positive	Unknown	Positive	Yes	No	31	Yes	No	Yes	No	2.83333	3	3.5	3	1	Yes	Yes	Yes	Yes	Yes	No	No	Yes	Yes	7	No
209	Included	Female	44	30	0	0	2.4	2	0.3	Positive	Unknown	Positive	No	No	30	Yes	Yes	No	No	2		2.125		0.375	No	No	Yes	Yes	Yes	Yes	No	No	No	4	No
210	Excluded	Female	72	10	0	0	2.3	22	0.3	Positive	Positive	Positive	No	No	26	No	Yes	No	Yes					0.125	Yes	Yes	Yes	Yes	Yes	Yes	No	No	Yes	7	No
211	Included	Female	66	20	0	5	2.8	15	0.17	Positive	Unknown	Unknown	No	No	8	No	Yes	No	Yes	2.33333	3.16667	2.25	3	0.75		No	No	No	No	No	No	No	Yes	1	No
212	Included	Female	49	60	7	0	4.49	22	0.07	Negative	Negative	Positive	Yes	No	27	Yes	Yes	Yes	No	8.83333	8.83333	8.375	8.375	1.875	Yes		Yes	Yes	Yes	No	Yes	Yes	Yes	7	Yes
213	Included	Male	69	20	0	0	3.03	51	1.95	Negative	Unknown	Unknown	No	No	15	No	Yes	No	Yes	1	1	0.75	0.75	0.125		No	No	No	No	No	No	No	Yes	1	Yes
214	Included	Female	77	75	0	0	1.05	1	0.12	Positive	Negative	Unknown	No	No	7	No	Yes	Yes	Yes	1.6	1.25	1.57143	1.16667	1.25	No		No	No	Yes	No	No	No	Yes	2	Yes
215	Included	Female	68	10	0	0	0.91	3	0.05	Negative	Negative	Positive	No	No		No	Yes	No	Yes	4.33333	3.83333	4.125	3.75	1.25		No	No	Yes	No	No	No	No	Yes	2	No
216	Included	Female	51	40	2	0	2.48	5	0.1	Negative	Negative	Positive	No	No	5	Yes	No	Yes	No	1.83333	1.83333	1.75	1.75	0.75				No	Yes	No	No	No	Yes	2	No
217	Included	Female	54	30	3	1	1.67	1	0.02	Negative	Negative	Positive	No	No	28	Yes	Yes	Yes	No	6.16667	6.16667	5.875	5.875	1.5	Yes		Yes	Yes	Yes	No	Yes	Yes	Yes	7	Yes
218	Included	Female	57	60	7	0	3.78	8	0	Negative	Negative	Positive	No	No	5	No	Yes	No	Yes	4.5	5.66667	4	5.75	1.75	Yes		Yes	No	Yes	No	Yes	No	No	4	No
219	Included	Female	72	50	1	0	2.87	10	0.4	Positive	Unknown	Positive	No	No	13	Yes	No	Yes	No	7.5	7	7.875	7.25	1.25		Yes	Yes	Yes	Yes	Yes	Yes	Yes	Yes	8	Yes
220	Excluded	Male	41							Negative	Unknown	Unknown			13	No	Yes	Yes	Yes	8.33333	4.16667	8.375	4.25	2											No
221	Included	Male	58	30	14	0	3.28	3	0.07	Negative	Negative	Unknown	No	No	7	No	Yes	Yes	Yes	1	2.5	1	2.375	0.5	Yes		Yes	No	Yes	No	Yes	Yes	Yes	6	Yes
222	Included	Male	58	80	9	9	6.4	48		Positive	Positive	Positive	Yes	No		Yes	Yes	Yes	No	5.5	2.5	5.125	2.25	1.75	Yes		Yes	No	Yes	No	Yes	Yes	Yes	6	Yes
223	Included	Female	79	50	2	2	4.52	43	0.6	Positive	9	Unknown	Yes	No	5	No	Yes	No	Yes	7.16667	7.16667	7.25	7.25	1.875		Yes	Yes	Yes	Yes	Yes	Yes	Yes	Yes	8	Yes
224	Included	Female	54	60	0	0	2.86	18		Negative	Negative	Positive	No	No	12	Yes	Yes	No	No	6.66667	3.33333	7	3.625	1	Yes		Yes	No	Yes	No	Yes	Yes	Yes	6	Yes
225	Included	Female	65	40	1	1	2.61		0.1	Positive	Positive	Positive	No	No	11	No	Yes	Yes	Yes	2.66667	4	2.25	4.125	0.625		No	No	No	Yes	No	No	No	No	1	No
226	Included	Female	74	40	0	1	2.92	13		Positive	Positive	Positive	No	No	12	No	Yes	No	Yes	4.33333	4.33333	4.875	4.875	1.25		Yes	Yes	Yes	Yes	No	Yes	No	Yes	6	Yes
227	Included	Female	48	35	0	0	2.89	31		Positive	Positive	Unknown	No	No	6	Yes	No	No	No	2.5	2.5	2.625	2.625	0.875		Yes	Yes	No	Yes	No	Yes	Yes	Yes	6	Yes
228	Included	Female	77	75	1	1	4.29	31	0.1	Positive	Unknown	Positive	No	Yes	41	Yes	No	No	No	5.66667	5.66667	5.25	5.25	1.875		No	No	Yes	Yes	No	Yes	No	Yes	4	No
229	Included	Female	69	10	3	0	2.85	12	0.5	Positive	Positive	Unknown	No	No	11	No	Yes	Yes	Yes	3.33333	3.33333	4.125	4.125	0.75		Yes	Yes	No	Yes	No	Yes	Yes	Yes	6	Yes
230	Included	Female	63	5	1	1	1.88	4		Positive	Positive	Positive	No	No	14	Yes	Yes	No	No	5	5.16667	4.75	5	1.375	Yes		Yes	No	Yes	No	Yes	Yes	Yes	6	Yes
231	Included	Female	39		0	0	1.89		0.28	Negative	Negative	Negative	No	No		No	Yes	Yes	Yes	2.5	7.5	2.5	7.25	0.75	No		No	No	No	No	No	No	No	0	No
232	Included	Female	47	70	8	0	3.77		1	Positive	Positive	Negative	Yes	No		No	Yes	Yes	Yes	7.5	12	9.66667	12.5	2.25	Yes		Yes	Yes	Yes	Yes	Yes	Yes	Yes	8	Yes
233	Included	Female	61		1	1	2.9		0.1	Positive	Positive	Positive	No	No		Yes	No	Yes	No	2.83333	2.83333	2.5	2.5	1.375	Yes		Yes	Yes	Yes	No	Yes	Yes	Yes	7	Yes
234	Included	Male	26	25	1	1	2.55		0.17	Positive	Positive	Positive	Yes	No		No	Yes	Yes	Yes	0.833333	1.33333	0.875	1.5	0.875	No		Yes	No	Yes	No	Yes	No	Yes	4	No
235	Included	Female	71	80	2	2	4.52		2.95	Positive	Positive	Positive	Yes	No		Yes	Yes	Yes	No	9.33333	9	9.25	8.75	1.875		Yes	Yes	Yes	Yes	No	No	Yes	Yes	6	Yes
236	Included	Female	41	50	4	0	3.36		0.4	Positive	Positive	Positive	Yes	No		Yes	No	Yes	No	13.3333	9.33333	13.125	9.125	2.125	Yes		Yes	Yes	Yes	No	Yes	Yes	Yes	7	Yes
237	Included	Male	35		0	0	1.92		0.1	Positive	Positive	Positive	No	No		Yes	Yes	No	No	1.66667	1.83333	1.25	1.375	1	No		Yes	No	No	No	Yes	Yes	Yes	4	Yes
238	Included	Male	45	50	4	2	3.68		0.3	Positive	Positive	Negative	Yes	No		No	Yes	Yes	Yes	8	8.16667	7.875	8	1.875	Yes		Yes	Yes	Yes	Yes	Yes	Yes	Yes	8	Yes
239	Included	Female	75	20	0	0	1.49		0.1	Positive	Positive	Negative	No	No		Yes	No	Yes	No	11.1667	9.33333	11.125	9.25	2.625	Yes	Yes	Yes	Yes	Yes	Yes	Yes	Yes	Yes	9	Yes
240	Included	Female	60	70	4	2	4.51		1.74	Positive	Negative	Negative	Yes	No		No	Yes	No	Yes	8.66667	6.6	7.75	6.5	1.875	Yes		Yes	Yes	Yes	Yes	Yes	Yes	Yes	8	Yes
241	Included	Female	60	20	0	0	2.36		0.21	Negative	Negative	Negative	No	No		No	Yes	Yes	Yes	5.66667	5.66667	5.625	5.625	1	No	No	No	No	No	No	Yes	No	Yes	2	No
242	Included	Female	28	30	0	0	2.28		1.14	Negative	Negative	Negative	No	No		No	Yes	Yes	Yes	1.83333	2	1.75	1.875	0.625	No	No	No	No	No	No	No	No	No	0	No
243	Included	Male	45	40	4	0	2.64		0.05	Positive	Negative	Negative	No	No		No	Yes	Yes	Yes	4	4.66667	3.75	4.875	1	Yes		Yes	Yes	Yes	No	No	No	Yes	5	No
244	Included	Female	59	0	0	0	1.36		0.2	Positive	Positive	Positive	No	No		No	Yes	No	Yes	0.833333	3	1.125	3	0	No	No	No	No	No	No	No	No	No	0	No
245	Included	Male	59	20	0	0	2.47		2.85	Positive	Positive	Negative	No	No		No	Yes	Yes	Yes	1	1.16667	1.375	1.625	0.375	No	No	No	No	No	No	No	No	No	0	No
246	Included	Female	54	45	0	0	2.56		1.36	Positive	Positive	Positive	No	No		Yes	No	Yes	No	0.5	2	0.625	1.75	0.25	No		Yes	No	Yes	No	Yes	No	Yes	4	No
247	Excluded	Female	63	50	4	2	3.76	0	0.44	Positive	Negative	Negative	Yes	No		No	Yes	Yes	Yes					0	No		Yes	No	No	No	Yes	Yes	Yes	4	Yes
248	Included	Female	59	60	0	0	2.68		0.97	Positive	Positive	Positive	No	No		Yes	No	No	No	7	7	7	7	1.875	Yes		Yes	Yes	Yes	No	Yes	Yes	Yes	7	Yes
249	Included	Male	47		0	0	1.49		0.1	Positive	Positive	Positive	No	No		Yes	No	Yes	No	1.83333		1.375		0.75	Yes		Yes	No	Yes	No	Yes	Yes	Yes	6	Yes
250	Included	Female	62	60	0	0	2.06		0.04	Positive	Negative	Negative	No	No		No	Yes	Yes	Yes	6.66667	6.33333	6.375	6.125	1.5	Yes		Yes	No	Yes	No	Yes	Yes	Yes	6	Yes
251	Included	Male	61	45	4	2	4.17	24	1.8	Positive	Negative	Negative	Yes	Yes		No	Yes	No	Yes	3.66667	0	3.75	0	0.75	No	No	No	Yes	No	Yes	No	No	No	2	Yes
252	Included	Male	56	5	0	0	1.9	15	0.1	Positive	Positive	Positive	No	No		Yes	Yes	No	No	0.666667		0.625		0.125	No	No	No	No	No	No	No	No	No	0	No
253	Included	Male	48	40	4	2	3.5	13	0.3	Positive	Positive	Positive		Yes		Yes	Yes	Yes	No	10.8333		10.75		2.25	No	No	No	No	No	No	No	No	No	0	No
254	Included	Female	100	18	0	0	2.4		0.2	Positive	Positive	Positive	No	No		No	Yes	Yes	Yes	2.5	4	3	4	1.125	Yes	Yes	Yes	Yes	Yes	Yes	Yes	Yes	Yes	9	No
255	Included	Female	64	30			1.78	14	0.19	Positive	Positive	Negative	No	No		Yes	Yes	Yes	No	3.83333		3.875		0.75	Yes		Yes	No	No	No	No	No	No	2	No
256	Included	Female	73		2	0	2.54		0.2	Positive	Positive	Positive	No	No		No	Yes	Yes	Yes	2.5	2.5	3.125	3.125	0.75		Yes	Yes	Yes	Yes	Yes	Yes	Yes	Yes	8	No
257	Included	Female	38	60	4	2	3.57		0.1	Positive	Positive	Positive	No	Yes		Yes	Yes	Yes	No	3.83333	7.5	4.375	8.125	1.125	Yes		Yes	Yes	Yes	Yes	Yes	Yes	Yes	8	No
258	Included	Female	63	5	2	0	2.07	35	0.13	Positive	Positive	Positive	No	No		Yes	Yes	No	No	1	1	1.375	1.375	0.125	Yes		Yes	Yes	Yes	Yes	Yes	Yes	Yes	8	No
259	Excluded	Female	40	5	0	0	1.92	13	0.1	Positive	Negative	Negative	No	No		No	Yes	Yes	Yes					0	No	No	No	No	No	No	No	No	No	0	No
260	Included	Female	50	50	5	1	4.06		1.18	Positive	Positive	Negative	Yes	No		No	Yes	Yes	Yes	5.16667	6	5.5	6	1.5	No		No	No	No	No	No	No	No	0	No
261	Included	Female	77	50	2	1			0.5	Positive	Positive	Positive	No	No		Yes	Yes	Yes	No	14.8333	14.8333	14.875	14.875	2.75		Yes	Yes	Yes	Yes	Yes	Yes	Yes	Yes	8	Yes
262	Included	Male	67	35	5	2	3.49		0.2	Positive	Positive	Positive	No	No	10	No	Yes	Yes	Yes	6.83333		6.625		1.25	Yes		Yes	Yes	Yes	Yes	Yes	Yes	Yes	8	No
263	Included	Female	71	70	13	10		42	6.16	Positive	Positive	Positive	Yes	Yes	30	Yes	Yes	Yes	No	4.33333	5	4.25	5.28571	1.5	Yes		Yes	Yes	Yes	Yes	Yes	Yes	Yes	8	Yes
264	Included	Female	60	50	2	1	3.43	24	0.67	Positive	Positive	Positive	No	No	12	Yes	Yes	Yes	No	7.33333	7.33333	7.25	7.25	1.5	Yes		Yes	Yes	Yes	Yes	Yes	Yes	Yes	8	Yes
265	Included	Female	68	30	1	1	3.39	24	2.54	Positive	Positive	Positive	No	Yes	8	Yes	Yes	Yes	No	3	1.66667	2.75	1.75	0.75		Yes	Yes	Yes	Yes	Yes	Yes	Yes	Yes	8	No
266	Included	Male	59	20	0	0	2.1	18	1	Positive	Positive	Positive	No	No	2	Yes	Yes	Yes	No	2.16667		2.625		0.125	No		No	No	No	No	No	No	No	0	No
267	Included	Female	45	20			1.82	26	0.45	Positive	Positive	Negative	No	No	3	Yes	Yes	No	No	7.5	7.5	7.5	7.5	1.875	Yes		Yes	Yes	Yes	Yes	Yes	Yes	Yes	8	No
268	Included	Female	62	50	2	0	3.03	28	0.4	Positive	Positive	Positive	No	No		No	Yes	Yes	Yes	8.16667	7.5	7.75	7.25	2	Yes		Yes	Yes	Yes	Yes	Yes	Yes	Yes	8	No
269	Excluded	Male	53	20	2	0	3.28	11	1	Positive	Positive	Negative	No	No	2	Yes	Yes	Yes	No	1.83333	1.83333	2	2	0.375											No
270	Included	Male	51	30	0	0	1.78	15	0.2	Positive	Positive	Positive	No	No	3	No	Yes	Yes	Yes	1	1	1.25	1.25	0.125	No		No	No	No	No	No	No	No	0	No
271	Included	Female	59	80	8	4	4.93		5.9	Positive	Positive	Negative	Yes	No		No	Yes	Yes	Yes	8.83333	5.6	8.875	6	1.57143	Yes		Yes	Yes	Yes	Yes	Yes	Yes	Yes	8	Yes
272	Included	Female	55	70	6	2	3.96		0.1	Positive	Positive	Negative	Yes	No		No	Yes	Yes	Yes	3.83333	3.33333	4	3.625	0.75	Yes		Yes	Yes	Yes	No	Yes	Yes	Yes	7	Yes
273	Included	Female	58	30	1	0	2.19		1	Positive	Positive	Positive	No	No		Yes	No	Yes	No	4	4	3.875	3.875	1	Yes		Yes	No	Yes	No	Yes	Yes	Yes	6	Yes
274	Included	Male	72		0	0	1.92		0.1	Positive	Positive	Positive	No	No		Yes	Yes	No	No	11	1.5	10.875	1.33333	1.75		Yes	Yes	Yes	Yes	No	Yes	Yes	Yes	7	Yes
275	Included	Female	26	20	1	0	2.05		0.1	Positive	Positive	Negative	No	No		No	No	Yes	No	2.66667	2.16667	2.625	1.875	0.75	Yes		Yes	No	Yes	No	Yes	Yes	Yes	6	Yes
276	Excluded	Male	64	20	0	0	1.89		0.5	Positive	Positive	Negative	No	No		No	Yes	Yes	Yes	0.666667	0.666667	0.875	1	0											No
277	Included	Male	65	30	0	0	1.78		1.5	Positive	Positive	Positive	No	No		No	Yes	Yes	Yes	0.333333	0.333333	0.375	0.375	0		No	No	No	No	No	No	No	Yes	1	No
278	Included	Female	77	60	0	0	2.51	6		Positive	Positive	Positive	No	No		No	Yes	Yes	Yes	12	12	12.875	12.875	2.5		Yes	Yes	Yes	Yes	Yes	Yes	Yes	Yes	8	Yes
279	Included	Female	62	50	2	0	3.1		0.5	Negative	Negative	Negative	No	No		No	Yes	Yes	Yes	2.16667	2.16667	1.75	1.75	0.625	No		Yes	No	No	No	Yes	Yes	Yes	4	Yes
280	Included	Male	58	35	0	0	2.29		0.9	Positive	Positive	Positive	No	No		No	Yes	Yes	Yes	1.5	10.3333	1.625	9.75	0.5	Yes		Yes	No	Yes	No	Yes	Yes	Yes	6	Yes
281	Included	Female	70		0	0	1.42	6	0	Negative	Negative	Positive	No	No	1	No	Yes	No	Yes	3	3	3.75	3.75	0	Yes	Yes	No	No	No	No	No	No	No	2	No
282	Included	Male	66		0	0	1.67	41	3.9	Positive	Positive	Positive	No	No	2	Yes	Yes	No	No	0	3.16667	0	3.5	0.375	No	No	No	No	No	No	No	No	No	0	No
283	Included	Female	48	10	0	0	1.35		1	Positive	Positive	Positive	No	No	6	No	Yes	No	Yes	2.16667	2	2.375	2.25	0.5	No		No	No	No	No	No	No	No	0	No
284	Included	Female	43	75	7	0	3.74	3	1.1	Negative	Negative		No	No	2	Yes	No	No	No	10.3333	9.16667	10.375	8.875	2.25	Yes		Yes	Yes	Yes	No	Yes	No	Yes	6	Yes
285	Included	Female	49				4.18	31	10	Positive	Positive	Negative	No	No	1	Yes	Yes	Yes	No	3.5	4.33333	3.625	4.5	1	Yes	Yes	Yes	Yes	Yes	Yes	Yes	Yes	Yes	9	Yes
286	Included	Male	73	21	0	0	2.72	32		Positive	Positive					No	Yes	No	Yes	1.16667	1.16667	1	1	0.375		No	No	No	No	No	No	No	No	0	No
287	Included	Male	74	30	2	0	3.41	23		Negative	Negative					No	Yes	No	Yes	1.5	1.5	1.75	1.75	0.25		No	No	No	No	No	No	No	No	0	No
288	Included	Male	60	21	1	0	2.31	8		Positive	Positive					Yes	Yes	Yes	No	8.83333	7.83333	8.625	7.75	2	Yes		Yes	No	Yes	No	Yes	Yes	Yes	6	No
289	Included	Female	63	51	4	2	3.91	11		Positive	Positive					Yes	Yes	No	No	4	3.5	3.5	3.125	1.5	No		Yes	No	No	No	Yes	No	Yes	3	No
290	Included	Female	62	19	2	0	2.2	7	1	Positive	Positive	Positive	No	No		No	Yes	Yes	Yes	0	2.66667	0	2.75	0	No	No	No	No	No	No	No	No	No	0	No
291	Included	Male	57	24	0	0	1.6	23	1.6	Negative	Negative	Positive	No	No		Yes	Yes	No	No	1.16667	1.33333	1	1.125	0.125	No		No	No	No	No	No	No	No	0	No
292	Included	Female	68	51	0	0	1.8	5	6	Negative	Negative	Negative	No	No		No	Yes	No	Yes	3.33333	3.33333	2.75	2.75	1.5		No	No	No	No	No	Yes	Yes	No	2	No
293	Included	Female	64	45	0	0	2.7	21	0.6	Positive	Positive	Positive	No	No	37	Yes	Yes	Yes	No	7.16667	6.83333	7.125	6.875	1.75	Yes		No	Yes	No	No	No	No	No	2	Yes
294	Included	Female	50	16	1	0	2.3	9	0.6	Negative	Positive	Positive	No	No		No	Yes	No	Yes	4	4.16667	3.625	3.875	0.5	No	No	No	No	No	No	No	No	No	0	No
295	Included	Female	68	30	5	0	3.2	10	0.7	Positive	Positive	Positive	No	No		Yes	Yes	Yes	No	3.33333	3.5	2.875	3	1.25	No	Yes	Yes	No	Yes	Yes	Yes	Yes	Yes	7	No
296	Included	Female	56	24	0	0	2.6	26	3.6	Positive	Unknown	Positive	No	No		No	Yes	No	Yes	1.33333	1.5	1.375	1.5	0.375	Yes	No	Yes	No	Yes	Yes	Yes	Yes	No	6	No
297	Included	Female	61	27	0	0	2.5	22	2.1	Positive	Positive	Positive	No	No		Yes	Yes	No	No	0.5	0.5	0.75	0.75	0	No		No	No	No	No	No	No	No	0	No
298	Included	Female	71	35	0	0	1.3		0.3	Positive			No	No		No	Yes	No	Yes	1	1	0.75	0.75	0.25	No	No	No	No	Yes	No	Yes	Yes	No	3	No
299	Included	Female	64	28	0	0	1.5	5	4.2	Positive	Negative	Negative	No	No	8	No	Yes	No	Yes	6.16667	6.16667	6	6	1	No		No	No	No	No	No	No	No	0	No
300	Included	Male	61	20	0	0	1.54	6		Positive	Unknown	Positive	No	No		No	Yes	Yes	Yes	14.6667	14.6667	14.375	14.375	2.875	Yes		Yes	Yes	Yes	No	Yes	Yes	Yes	7	Yes
301	Included	Female	61	25	0	0	2.38	18		Positive	Unknown	Negative	No	No		No	Yes	Yes	Yes	0.666667	0.666667	0.5	0.5	0.5	No		No	No	No	No	No	No	No	0	No
302	Included	Female	66	10		2	3.58	25	0.4	Positive	Unknown	Positive	No	No	13	No	Yes	No	Yes	6.83333	6.83333	6.5	6.5	1.875	Yes		Yes	Yes	Yes	Yes	Yes	Yes	Yes	8	Yes
303	Included	Male	52	30	0	0	1.55	5	0.12	Negative	Positive	Positive	No	No	14	No	Yes	No	Yes	3.83333	3.83333	3.625	3.625	0.875	Yes		Yes	No	No	No	Yes	Yes	Yes	5	No
304	Included	Male	61		2	2	4.1	35	1.43	Positive	Positive	Positive	No	No		No	Yes	No	Yes	0.333333	0.333333	0.375	0.375	0.25	No		No	No	No	No	No	No	No	0	No
305	Included	Female	39	70	5	4	4.69	41	1.2	Positive	Negative	Negative	Yes	No	10	No	Yes	No	Yes	5	5	4.375	4.375	1.375	Yes	No	Yes	No	Yes	Yes	Yes	Yes	Yes	7	Yes
306	Included	Male	75	50	0	0	2.5	13	0.2	Negative	Unknown	Negative	No	No	4	No	Yes	No	Yes	9	9.16667	9.625	9.75	1.875		Yes	No	No	Yes	Yes	Yes	Yes	Yes	6	Yes
307	Included	Female	59	20	0	0	2.36	13	0.29	Negative	Positive	Positive	No	No	3	No	Yes	No	Yes	2.16667	2	2.25	2.125	0.25	No		No	No	No	No	No	No	Yes	1	No
308	Included	Male	77	20	0	0	3.09	55	0.12	Negative	Unknown	Negative	No	No	7	No	Yes	No	Yes	0.166667	0.166667	0.125	0.125	0.125		No	No	No	No	No	No	No	Yes	1	No
309	Included	Female	43	75	2	2				Positive	Unknown	Negative	No	Yes	13	No	Yes	Yes	Yes	5.5	5.33333	5.5	5.375	1.25	Yes	No	Yes	Yes	Yes	No	Yes	Yes	Yes	7	Yes
310	Included	Female	63	25	0	0	2.86	36	1.5	Negative	Unknown	Negative	No	No	16	No	Yes	No	Yes	1.5	1.5	1.125	1.125	0.5	Yes		Yes	No	No	No	Yes	Yes	Yes	5	No
311	Included	Female	23	5	0	0				Positive	Positive	Positive	No	No	7	Yes	Yes	No	No	0	0	0	0	0	No		No	No	No	No	No	No	Yes	1	No
312	Included	Female	62	10	0	0	2.68		7.8				No	No		No	Yes	No	Yes	5.33333	5.16667	5.375	5.125	0.75	No		Yes	No	Yes	No	Yes	Yes	Yes	5	Yes
313	Included	Female	59	40	0	0	2.39		1	Positive	Positive	Positive	No	No		No	Yes	Yes	Yes	6.83333	3	6.5	3	1.875	No		Yes	No	No	No	No	No	Yes	2	No
314	Included	Female	64	70	0	0			1	Positive	Positive	Positive	No	No		No	Yes	Yes	Yes	8.16667	7.16667	8	7.125	1.5	Yes		Yes	Yes	Yes	Yes	Yes	Yes	Yes	8	Yes
315	Included	Female	44	20	0	0	1.49		1	Positive	Positive	Negative	No	No		No	Yes	Yes	Yes	3.83333	4.66667	4.125	5	0.875	No		Yes	No	No	No	No	Yes	Yes	3	Yes
316	Included	Female	47	40	0	0			5	Positive	Positive	Negative	No	No		Yes	Yes	Yes	No	3.83333		3.875		0.875	Yes		Yes	No	Yes	Yes	Yes	Yes	Yes	7	Yes

## Sheet: Variables
Variable	Description	Data Type	Value list
RecordNr	Record Number	Numeric (3,0)
Analysis	Whether patient record was included in analysis	Text	Included, Excluded
Gender	Gender	Text	Male, Female
Age	Age at study visit (years)	Numeric
VAS	Visual Analog Scale (mm)	Numeric
DAS_NrTender	Number of tender joints in 28 joint count	Numeric
DAS_NrSwollen	Number of swollen joints in 28 joint count	Numeric
DAS28	DAS 28 score	Numeric
ESR	Erythrocyte sedimentation rate	Numeric
CRP	C-reactive protein	Numeric
RF	Rheumatoid factor	Text	Positive, Negative, Unknown
antiCCP	Anti-cyclic citrullinated peptide antibody	Text	Positive, Negative, Unknown
Erosions	Erosions	Text	Positive, Negative, Unknown
Visit_Drugchange	Patient received a change in drug therapy at study visit	Text	Yes, No
Visit_infiltration	Patient received a joint infiltration at study visit	Text	Yes, No
DiseaseDuration	Years of RA disease duration at study visit	Numeric (2,0)
TrBiol	Currently treated with biologicals	Text	Yes, No
TrDMARD	Currently treated with DMARDs	Text	Yes, No
TrCortico	Currently treated with corticosteroids	Text	Yes, No
TrDMARDnoBiol	Currently treated with DMARDs only	Text	Yes, No
BR_Sc2A	BRADA score 1 week	Numeric
BR_Sc2B	BRADA score 3 months	Numeric
BR_Sc2A_Dbl1_6	BRADA score 1 week - double weighted for mobility and communication domains	Numeric
BR_Sc2B_Dbl1_6	BRADA score 3 months - double weighted for mobility and communication domains	Numeric
HAQ_DI	HAQ score	Numeric
VR1b	Integration allowance (<65 y) recommended by rheumatologist*	Text	Yes, No
VR2b	Allowance for help to the aged (>65 y) recommended by rheumatologist*	Text	Yes, No
VR3b	Tax reduction recommended by rheumatologist*	Text	Yes, No
VR4b	Parking card recommended by rheumatologist*	Text	Yes, No
VR5b	Vehicle tax waiver recommended by rheumatologist*	Text	Yes, No
VR6b	Free public transportation for attendant recommended by rheumatologist*	Text	Yes, No
VR7b	Social telephone rate recommended by rheumatologist*	Text	Yes, No
VR8b	Social rate utility services recommended by rheumatologist*	Text	Yes, No
VR9b	Allowance for chronic illness recommended by rheumatologist*	Text	Yes, No
BenefitCount	Number of benefits recommended by the rheumatologist	Text	Yes, No
Benefit1Certainly	Whether at least one benefit was recommended as 'Certainly needed' by the rheumatologist	Text	Yes, No
*	Scores 'Certainly needed' and 'Probably needed' taken as recommendation 'Yes'
